# Supplementary material for: AST-487 Inhibits RET Kinase Driven TERT Expression in Bladder Cancer
Source: Int J Mol Sci. 2022 Sep 16;23(18):10819. doi: 10.3390/ijms231810819 (PMC9501578; doi:10.3390/ijms231810819)
Supplement: Supplementary file 1 [file ijms-23-10819-s001.zip]

Archive with 3 entries (3 files):
- AST-487 (Table S1) 090722.pdf
- AST-487 (Table S2) 090722.pdf
- Supplemental Information.pdf
